# Supplementary material for: A Fast Protocol for Multiparametric Characterisation of Diffusion in the Brain and Brain Tumours
Source: Front Oncol. 2021 Sep 21;11:554205. doi: 10.3389/fonc.2021.554205 (PMC8490752; doi:10.3389/fonc.2021.554205)
Supplement: Supplementary file 4 [file Table_1.xlsx]

## Sheet: Sheet1
	Supplementary Material Table I – Root mean squared error (RMSE) and corrected Akaike information criteria (AICc) at the tissue class level. Mean ± standard deviation values over all subjects are shown. Lower values of AICc indicate a better fitting approach.
		Mono Exponential		IVIM Bi-exponential		Kurtosis Expansion		IVIM + Kurtosis Expansion (Eq. 10)
		(Eq. 1)		(Eq. 2)		(Eq. 3)
		RMSE (x10-3)	AICc	RMSE (x10-3)	AICc	RMSE (x10-3)	AICc	RMSE (x10-3)	AICc
	GM	38.5 ± 5.9	-69.4 ± 3.6	7.7 ± 3.0	-104.4 ± 7.87	11.8 ± 3.0	-93.5 ± 5.6	2.1 ± 0.6	-120.3 ± 7.6
	WM low FA	28.4 ± 3.3	-76.6 ± 2.7	8.9 ± 1.3	-99.7 ± 3.3	5.4 ± 2.6	-113.9 ± 10.1	1.4 ± 1.1	-133.4 ± 15.9
	WM high FA	27.8 ± 2.2	-77.0 ± 1.9	9.0 ±0.8	-99.3 ± 2.0	4.2 ± 1.4	-118.7 ± 6.8	1.1 ± 0.3	-135.1 ± 8.22
	Oedema	30.2 ± 6.4	-75.5 ± 5.2	9.9 ± 3.1	-98.0 ± 6.9	4.6 ± 1.7	-117.6 ± 12.5	1.6 ± 1.2	-129.2 ± 14.0
	Tumour	26.6 ± 5.0	-78.5 ± 4.8	9.8 ± 1.3	-97.4 ± 3.4	3.7 ± 1.8	-123.2 ± 12.0	2.2 ± 0.9	-119.7 ± 10.4
