# Supplementary material for: A Fast Protocol for Multiparametric Characterisation of Diffusion in the Brain and Brain Tumours
Source: Front Oncol. 2021 Sep 21;11:554205. doi: 10.3389/fonc.2021.554205 (PMC8490752; doi:10.3389/fonc.2021.554205)
Supplement: Supplementary file 5 [file Table_2.xlsx]

## Sheet: Table I
		Supplementary material Table II - Simulation results at the different SNR levels and for the different fitting routines
		GroundTruth
			f	D*	Dapp	Kapp
		GM	0.12	0.00931	0.00112	0.83
		WMLowFA	0.04	0.02065	0.00095	1.03
		WMHighFA	0.03	0.01754	0.00087	1.12
		Oedema	0.05	0.01827	0.00129	0.73
		Tumour	0.02	0.0241	0.0013	0.69
	SNR 30
		SimultaneousFit
			Means				StD					Means+/-StD						Coefficient of Variation (%)						Relative error (%)
		Tissues	f	D*	Dapp	Kapp	f	D*	Dapp	Kapp			f	D*	Dapp	Kapp			f	D*	Dapp	Kapp			f	D*	Dapp	Kapp
		GM	0.152878	0.0169306	0.00106033	0.689932	0.094752	0.0161328	0.000230732	0.350214		GM	0,15±0,09	1,69E-2±1,61E-2	1,06E-3±2,31E-3	0,69±0,35		GM	61.9788	95.2873	21.7604	50.7606		GM	27.3984	81.8544	5.32795	16.8757
		WMLowFA	0.0783363	0.0268763	0.000875699	0.848822	0.0735491	0.0180741	0.000163514	0.393277		WMLowFA	0,08±0,07	2,69E-2±1,81E-2	8,76E-3±1,64E-3	0,85±0,39		WMLowFA	93.8889	67.249	18.6725	46.3321		WMLowFA	95.8408	30.1517	7.8212	17.5901
		WMHighFA	0.0680616	0.0256865	0.000802221	0.909375	0.069979	0.017604	0.00015247	0.434324		WMHighFA	0,07±0,07	2,57E-2±1,76E-2	8,02E-3±1,52E-3	0,91±0,43		WMHighFA	102.817	68.5339	19.006	47.7607		WMHighFA	126.872	46.4455	7.79073	18.8058
		Oedema	0.0959554	0.0253206	0.00119412	0.601084	0.0878371	0.0180299	0.000215009	0.297211		Oedema	0,10±0,09	2,53E-2±1,80E-2	1,19E-3±2,15E-3	0,60±0,30		Oedema	91.5396	71.2062	18.0056	49.4458		Oedema	91.9107	38.5913	7.43268	17.6597
		Tumour	0.0627623	0.029682	0.00121075	0.565865	0.0768745	0.0168414	0.000187868	0.279911		Tumour	0,06±0,08	2,97E-2±1,68E-2	1,21E-3±1,88E-3	0,57±0,28		Tumour	122.485	56.7394	15.5167	49.466		Tumour	213.811	23.1619	6.86552	17.9906
		SequentialFit
			Means				StD					Means+/-StD						Coefficient of Variation (%)						Relative error (%)
		Tissues	f	D*	Dapp	Kapp	f	D*	Dapp	Kapp			f	D*	Dapp	Kapp			f	D*	Dapp	Kapp			f	D*	Dapp	Kapp
		GM	0.119796	0.00751636	0.00086163	0.780017	0.101887	0.00881147	0.00023429	0.224404		GM	0,12±0,10	7,52E-2±8,81E-2	8,62E-3±2,34E-3	0,78±0,22		GM	85.0505	117.231	27.1915	28.7691		GM	0.169835	19.2657	23.0688	6.02205
		WMLowFA	0.106214	0.00728444	0.000714596	0.96232	0.0883735	0.00971987	0.00018659	0.285481		WMLowFA	0,11±0,09	7,28E-2±9,72E-2	7,15E-3±1,87E-3	0,96±0,29		WMLowFA	83.203	133.433	26.1113	29.666		WMLowFA	165.536	64.7242	24.7794	6.57088
		WMHighFA	0.0974174	0.00666279	0.000656833	1.0398	0.0858579	0.00941994	0.000177634	0.319284		WMHighFA	0,10±0,09	6,66E-2±9,42E-2	6,57E-3±1,78E-3	1,04±0,32		WMHighFA	88.134	141.381	27.0439	30.7064		WMHighFA	224.725	62.0138	24.5019	7.16089
		Oedema	0.107895	0.00728214	0.000983407	0.682095	0.0968754	0.00925799	0.000246295	0.238048		Oedema	0,11±0,10	7,28E-2±9,26E-2	9,83E-3±2,46E-3	0,68±0,24		Oedema	89.7869	127.133	25.045	34.8995		Oedema	115.79	60.1415	23.7669	6.56232
		Tumour	0.0973628	0.00627935	0.00101126	0.635272	0.0933367	0.00893838	0.000245564	0.258883		Tumour	0,10±0,09	6,28E-2±8,94E-2	1,01E-3±2,46E-3	0,64±0,26		Tumour	95.8649	142.346	24.2831	40.7516		Tumour	386.814	73.9446	22.2111	7.93156
	SNR 40
		SimultaneousFit
			Means				StD					Means+/-StD						Coefficient of Variation (%)						Relative error (%)
		Tissues	f	D*	Dapp	Kapp	f	D*	Dapp	Kapp			f	D*	Dapp	Kapp			f	D*	Dapp	Kapp			f	D*	Dapp	Kapp
		GM	0.153834	0.0155001	0.00105984	0.706541	0.0888013	0.014832	0.000213533	0.311561		GM	0,15±0,09	1,55E-2±1,48E-2	1,06E-3±2,14E-3	0,71±0,31		GM	57.7255	95.6898	20.1478	44.0967		GM	28.1947	66.4882	5.37183	14.8745
		WMLowFA	0.0720701	0.02687	0.000887759	0.890665	0.0640372	0.0183454	0.000141486	0.32497		WMLowFA	0,07±0,06	2,69E-2±1,83E-2	8,88E-3±1,41E-3	0,89±0,32		WMLowFA	88.854	68.2745	15.9375	36.4862		WMLowFA	80.1752	30.1212	6.55172	13.5276
		WMHighFA	0.0608852	0.0253534	0.000812611	0.966618	0.0603954	0.0179968	0.000129521	0.353898		WMHighFA	0,06±0,06	2,54E-2±1,80E-2	8,13E-3±1,30E-3	0,97±0,35		WMHighFA	99.1955	70.9836	15.9388	36.612		WMHighFA	102.951	44.5464	6.59644	13.6948
		Oedema	0.0908433	0.0252892	0.00120715	0.629664	0.0798868	0.0182651	0.000188932	0.248506		Oedema	0,09±0,08	2,53E-2±1,83E-2	1,21E-3±1,89E-3	0,63±0,25		Oedema	87.9391	72.2249	15.651	39.4665		Oedema	81.6866	38.4193	6.42214	13.7446
		Tumour	0.0572683	0.0289621	0.0012211	0.591369	0.0708505	0.0170975	0.000165237	0.234531		Tumour	0,06±0,07	2,90E-2±1,71E-2	1,22E-3±1,65E-3	0,59±0,23		Tumour	123.717	59.034	13.5318	39.659		Tumour	186.342	20.1746	6.0689	14.2943
		SequentialFit
			Means				StD					Means+/-StD						Coefficient of Variation (%)						Relative error (%)
		Tissues	f	D*	Dapp	Kapp	f	D*	Dapp	Kapp			f	D*	Dapp	Kapp			f	D*	Dapp	Kapp			f	D*	Dapp	Kapp
		GM	0.146599	0.00796517	0.000862903	0.803944	0.0931038	0.00805292	0.000176228	0.162132		GM	0,15±0,09	7,97E-2±8,05E-2	8,63E-3±1,76E-3	0,80±0,16		GM	63.5093	101.102	20.4227	20.167		GM	22.1656	14.445	22.9551	3.13932
		WMLowFA	0.109284	0.00803708	0.000719599	0.988053	0.0768142	0.00957275	0.000140632	0.207611		WMLowFA	0,11±0,08	8,04E-2±9,57E-2	7,20E-3±1,41E-3	0,99±0,21		WMLowFA	70.2888	119.107	19.543	21.0122		WMLowFA	173.209	61.0795	24.2527	4.07253
		WMHighFA	0.0980097	0.00719877	0.000657615	1.07033	0.0740478	0.00945944	0.000133313	0.235302		WMHighFA	0,10±0,07	7,20E-2±9,46E-2	6,58E-3±1,33E-3	1,07±0,24		WMHighFA	75.5515	131.404	20.2722	21.9839		WMHighFA	226.699	58.958	24.4121	4.43447
		Oedema	0.125288	0.00811839	0.00098479	0.704102	0.0874965	0.00912923	0.000180754	0.174495		Oedema	0,13±0,09	8,12E-2±9,13E-2	9,85E-3±1,81E-3	0,70±0,17		Oedema	69.8361	112.451	18.3546	24.7826		Oedema	150.577	55.5644	23.6597	3.54768
		Tumour	0.105174	0.00643974	0.00101353	0.658126	0.0841311	0.0087739	0.000180271	0.19723		Tumour	0,11±0,08	6,44E-2±8,77E-2	1,01E-3±1,80E-3	0,66±0,20		Tumour	79.992	136.246	17.7865	29.9685		Tumour	425.872	73.2791	22.0363	4.6194
	SNR 50
		SimultaneousFit
			Means				StD					Means+/-StD						Coefficient of Variation (%)						Relative error (%)
		Tissues	f	D*	Dapp	Kapp	f	D*	Dapp	Kapp			f	D*	Dapp	Kapp			f	D*	Dapp	Kapp			f	D*	Dapp	Kapp
		GM	0.155359	0.0143865	0.00105579	0.721599	0.0847916	0.0135871	0.000196967	0.273194		GM	0,16±0,08	1,44E-2±1,36E-2	1,06E-3±1,97E-3	0,72±0,27		GM	54.5777	94.4437	18.6558	37.8595		GM	29.4662	54.5273	5.73285	13.0604
		WMLowFA	0.0679439	0.0263837	0.000897018	0.927907	0.0580266	0.0184128	0.000126281	0.272501		WMLowFA	0,07±0,06	2,64E-2±1,84E-2	8,97E-3±1,26E-3	0,93±0,27		WMLowFA	85.4037	69.7888	14.0778	29.3673		WMLowFA	69.8598	27.7659	5.57707	9.91195
		WMHighFA	0.0569179	0.0246299	0.000820679	1.00372	0.0542675	0.0180993	0.000114375	0.292179		WMHighFA	0,06±0,05	2,46E-2±1,81E-2	8,21E-3±1,14E-3	1,00±0,29		WMHighFA	95.3435	73.4851	13.9366	29.1096		WMHighFA	89.7263	40.4215	5.66912	10.3822
		Oedema	0.0877142	0.0246738	0.00121347	0.645624	0.0747511	0.0181589	0.000171965	0.216504		Oedema	0,09±0,07	2,47E-2±1,82E-2	1,21E-3±1,72E-3	0,65±0,22		Oedema	85.2212	73.5956	14.1714	33.5341		Oedema	75.4283	35.051	5.93288	11.5584
		Tumour	0.0535325	0.0287455	0.00123395	0.614119	0.0650589	0.0176046	0.000147945	0.196684		Tumour	0,05±0,07	2,87E-2±1,76E-2	1,23E-3±1,48E-3	0,61±0,20		Tumour	121.532	61.2429	11.9895	32.0271		Tumour	167.663	19.276	5.08096	10.9973
		SequentialFit
			Means				StD					Means+/-StD						Coefficient of Variation (%)						Relative error (%)
		Tissues	f	D*	Dapp	Kapp	f	D*	Dapp	Kapp			f	D*	Dapp	Kapp			f	D*	Dapp	Kapp			f	D*	Dapp	Kapp
		GM	0.164164	0.00805519	0.000862494	0.812875	0.0817316	0.00696182	0.000139635	0.122153		GM	0,16±0,08	8,06E-2±6,96E-2	8,62E-3±1,40E-3	0,81±0,12		GM	49.7865	86.4265	16.1897	15.0273		GM	36.8034	13.4781	22.9916	2.06325
		WMLowFA	0.110786	0.00862445	0.000717455	1.00518	0.0670316	0.009357	0.000112915	0.15834		WMLowFA	0,11±0,07	8,62E-2±9,36E-2	7,17E-3±1,13E-3	1,01±0,16		WMLowFA	60.5053	108.494	15.7382	15.7524		WMLowFA	176.966	58.2351	24.4784	2.40924
		WMHighFA	0.096509	0.00757974	0.000657998	1.08855	0.0633674	0.00922035	0.000105522	0.178023		WMHighFA	0,10±0,06	7,58E-2±9,22E-2	6,58E-3±1,06E-3	1,09±0,18		WMHighFA	65.6595	121.645	16.0369	16.3541		WMHighFA	221.697	56.786	24.3681	2.80786
		Oedema	0.132438	0.00857134	0.000987198	0.7127	0.0789593	0.00856362	0.000147385	0.139733		Oedema	0,13±0,08	8,57E-2±8,56E-2	9,87E-3±1,47E-3	0,71±0,14		Oedema	59.6199	99.9099	14.9297	19.6061		Oedema	164.876	53.0852	23.473	2.36991
		Tumour	0.109545	0.00698711	0.00101046	0.670496	0.0757773	0.00862296	0.000143237	0.156208		Tumour	0,11±0,08	6,99E-2±8,62E-2	1,01E-3±1,43E-3	0,67±0,16		Tumour	69.1744	123.412	14.1754	23.2974		Tumour	447.727	71.0078	22.2721	2.82672
	SNR 60
		SimultaneousFit
			Means				StD					Means+/-StD						Coefficient of Variation (%)						Relative error (%)
		Tissues	f	D*	Dapp	Kapp	f	D*	Dapp	Kapp			f	D*	Dapp	Kapp									f	D*	Dapp	Kapp
		GM	0.152783	0.0135674	0.00105995	0.733834	0.0797655	0.0121774	0.000184235	0.24692		GM	0,15±0,08	1,36E-2±1,22E-2	1,06E-3±1,84E-3	0,73±0,25		GM	52.2084	89.7547	17.3814	33.648		GM	27.3191	45.7291	5.3614	11.5862
		WMLowFA	0.0648712	0.0260202	0.000902445	0.949285	0.0520712	0.0182349	0.000111579	0.226719		WMLowFA	0,06±0,05	2,60E-2±1,82E-2	9,02E-3±1,12E-3	0,95±0,23		WMLowFA	80.2686	70.0797	12.3641	23.8831		WMLowFA	62.1781	26.0058	5.00577	7.83636
		WMHighFA	0.0533855	0.0247771	0.00082927	1.03927	0.0484914	0.0183101	0.000101109	0.238911		WMHighFA	0,05±0,05	2,48E-2±1,83E-2	8,29E-3±1,01E-3	1,04±0,24		WMHighFA	90.8325	73.8995	12.1925	22.9884		WMHighFA	77.9516	41.2603	4.68166	7.2084
		Oedema	0.0837464	0.0242328	0.00122225	0.661298	0.0691422	0.0179776	0.000157007	0.186896		Oedema	0,08±0,07	2,42E-2±1,80E-2	1,22E-3±1,57E-3	0,66±0,19		Oedema	82.5613	74.1869	12.8457	28.262		Oedema	67.4928	32.6371	5.25204	9.41117
		Tumour	0.0502064	0.0283974	0.00123894	0.626299	0.0598218	0.017977	0.00013316	0.169376		Tumour	0,05±0,06	2,84E-2±1,80E-2	1,24E-3±1,33E-3	0,63±0,17		Tumour	119.152	63.3052	10.7479	27.0439		Tumour	151.032	17.8317	4.69705	9.232
		SequentialFit
			Means				StD					Means+/-StD						Coefficient of Variation (%)						Relative error (%)
		Tissues	f	D*	Dapp	Kapp	f	D*	Dapp	Kapp			f	D*	Dapp	Kapp									f	D*	Dapp	Kapp
		GM	0.174408	0.00823068	0.000863283	0.818168	0.0696594	0.0060075	0.000116431	0.100577		GM	0,17±0,07	8,23E-2±6,01E-2	8,63E-3±1,16E-3	0,82±0,10		GM	39.9404	72.9891	13.487	12.293		GM	45.3404	11.5931	22.9211	1.4256
		WMLowFA	0.110313	0.00915636	0.000718705	1.01275	0.0582963	0.0088317	9.41712e-05	0.12859		WMLowFA	0,11±0,06	9,16E-2±8,83E-2	7,19E-3±9,42E-3	1,01±0,13		WMLowFA	52.8461	96.4543	13.1029	12.6971		WMLowFA	175.784	55.6593	24.3468	1.67443
		WMHighFA	0.0961887	0.00791393	0.000658121	1.10347	0.0552307	0.00885976	8.77614e-05	0.140524		WMHighFA	0,10±0,06	7,91E-2±8,86E-2	6,58E-3±8,78E-3	1,10±0,14		WMHighFA	57.4191	111.952	13.3351	12.7348		WMHighFA	220.629	54.8807	24.3539	1.47617
		Oedema	0.137181	0.00896686	0.000986297	0.719056	0.0683406	0.00793527	0.000120802	0.112745		Oedema	0,14±0,07	8,97E-2±7,94E-2	9,86E-3±1,21E-3	0,72±0,11		Oedema	49.8179	88.4955	12.248	15.6796		Oedema	174.362	50.9203	23.5429	1.49917
		Tumour	0.110003	0.00711482	0.00100865	0.67571	0.066733	0.00790806	0.000119649	0.128294		Tumour	0,11±0,07	7,11E-2±7,91E-2	1,01E-3±1,20E-3	0,68±0,13		Tumour	60.6648	111.149	11.8622	18.9865		Tumour	450.015	70.4779	22.4112	2.07104
